# Supplementary material for: Rolling microswarms along acoustic virtual walls
Source: Nat Commun. 2022 Nov 29;13:7347. doi: 10.1038/s41467-022-35078-8 (PMC9708833; doi:10.1038/s41467-022-35078-8)
Supplement: Supplementary file 10 — Source Data [file 41467_2022_35078_MOESM10_ESM.zip]

Archive with 35 entries (17 files):
- Supplementary Data/
- Supplementary Data/Figure 2c/
- Supplementary Data/Figure 2c/data.csv
- Supplementary Data/Figure 2d/
- Supplementary Data/Figure 2d/data.csv
- Supplementary Data/Figure 2e/
- Supplementary Data/Figure 2e/data.csv
- Supplementary Data/Figure 4d/
- Supplementary Data/Figure 4d/data.csv
- Supplementary Data/Figure 4e/
- Supplementary Data/Figure 4e/data.csv
- Supplementary Data/Supplementary Figure 10/
- Supplementary Data/Supplementary Figure 10/data.csv
- Supplementary Data/Supplementary Figure 11a/
- Supplementary Data/Supplementary Figure 11a/data.csv
- Supplementary Data/Supplementary Figure 12b and 12c/
- Supplementary Data/Supplementary Figure 12b and 12c/data.csv
- Supplementary Data/Supplementary Figure 13/
- Supplementary Data/Supplementary Figure 13/data.csv
- Supplementary Data/Supplementary Figure 14/
- Supplementary Data/Supplementary Figure 14/data.csv
- Supplementary Data/Supplementary Figure 15b/
- Supplementary Data/Supplementary Figure 15b/data.csv
- Supplementary Data/Supplementary Figure 16b/
- Supplementary Data/Supplementary Figure 16b/data.csv
- Supplementary Data/Supplementary Figure 2e/
- Supplementary Data/Supplementary Figure 2e/data.csv
- Supplementary Data/Supplementary Figure 2f/
- Supplementary Data/Supplementary Figure 2f/data.csv
- Supplementary Data/Supplementary Figure 5/
- Supplementary Data/Supplementary Figure 5/data.csv
- Supplementary Data/Supplementary Figure 6a/
- Supplementary Data/Supplementary Figure 6a/data.csv
- Supplementary Data/Supplementary Figure 6b/
- Supplementary Data/Supplementary Figure 6b/data.csv
