# Supplementary material for: Rolling microswarms along acoustic virtual walls
Source: Nat Commun. 2022 Nov 29;13:7347. doi: 10.1038/s41467-022-35078-8 (PMC9708833; doi:10.1038/s41467-022-35078-8)
Supplement: Supplementary file 10 — Source Data [file 41467_2022_35078_MOESM10_ESM.zip › Supplementary Data/Figure 2c/data.csv]

	Acoustic_voltage (10 Vpp)		Acoustic_voltage (20 Vpp)
Magnetic_rotational_speed (rpm)	Average_translational_speed (um/s)	st.d.	Average_translational_speed (um/s)	st.d.
0	0	0	0	0
6	4.875	0.375	5.0233	0.2569
12	8	1.5612	13.75	1.5612
18	14.25	1.299	21.375	1.125
24	18	0	25	0.866
30	22.1867	0.5427	27.45	1.1325
36	27.9867	1.2556	31.4833	2.225
