# Supplementary material for: Rolling microswarms along acoustic virtual walls
Source: Nat Commun. 2022 Nov 29;13:7347. doi: 10.1038/s41467-022-35078-8 (PMC9708833; doi:10.1038/s41467-022-35078-8)
Supplement: Supplementary file 10 — Source Data [file 41467_2022_35078_MOESM10_ESM.zip › Supplementary Data/Figure 2d/data.csv]

	Magnetic_rotational_speed (36rpm)		Rotational_speed (18rpm)
Acoustic_voltage (Vpp)	Average_translational_speed (um/s)	st.d.	Average_translational_speed (um/s)	st.d.
0	0	0	0	0
5	12	3.4369	8.25	0.6495
10	27.9867	1.2556	14.25	1.299
15	29.125	0.9437	20.0623	0.859
20	31.4833	2.225	21.375	1.125
25	33.2083	0.9382	25.1333	1.8037
30	34.5833	2.0323	28.5017	1.7179
