# Supplementary material for: Rolling microswarms along acoustic virtual walls
Source: Nat Commun. 2022 Nov 29;13:7347. doi: 10.1038/s41467-022-35078-8 (PMC9708833; doi:10.1038/s41467-022-35078-8)
Supplement: Supplementary file 10 — Source Data [file 41467_2022_35078_MOESM10_ESM.zip › Supplementary Data/Figure 2e/data.csv]

Length_of_microchains (um)	Average_translational_speed (um/s)	st.d.
75	32.25	1.5612
38	15	1.125
40	20.25	1.866
30	10.5	1.1325
45	18.25	0.6495
58	21	1.299
67	30	0.859
51	18.75	1.125
63	19.5	1.8037
23	8.25	1.7179
