# Supplementary material for: Rolling microswarms along acoustic virtual walls
Source: Nat Commun. 2022 Nov 29;13:7347. doi: 10.1038/s41467-022-35078-8 (PMC9708833; doi:10.1038/s41467-022-35078-8)
Supplement: Supplementary file 10 — Source Data [file 41467_2022_35078_MOESM10_ESM.zip › Supplementary Data/Figure 4d/data.csv]

P1	x_position (um)		67.41	69.3	72.45	76.23	81.27	86.94	91.98	97.02	102.06	107.1	110.88	114.66	117.18	118.44	119.7	119.07	119.07	117.18	115.29	112.77	107.73	100.17	92.61	84.42	83.79	68.04	60.48	54.18	49.14	45.36	44.73	45.36	47.88	52.29	56.7	61.74	68.04	73.08	78.75	83.16	88.2	92.61	95.13	96.39	97.02	97.02	97.02
	y_position (um)		59.85	65.52	71.82	76.23	80.64	84.42	85.68	86.94	87.57	86.31	84.42	81.9	78.12	74.34	68.67	61.74	56.07	49.77	42.21	37.8	34.02	30.24	28.98	27.72	27.72	30.87	35.28	41.58	48.51	55.44	62.37	69.3	76.86	82.53	87.57	90.72	93.24	94.5	94.5	93.87	90.72	88.83	84.42	80.01	74.97	68.67	63.63
P2	x_position (um)		134.19	132.3	129.78	127.89	123.48	117.18	110.25	102.69	95.13	87.57	80.01	71.19	66.15	60.48	56.7	54.18	54.81	57.33	61.74	66.15	71.19	78.12	83.79	90.09	95.76	100.8	104.58	107.1	108.36	108.99	108.99	108.99	107.1	103.95	100.17	94.5	88.2	81.27	73.71	65.52	57.96	50.4	44.73	39.69	35.91	33.39	33.39
	y_position (um)		59.22	49.77	42.84	38.43	32.76	28.35	25.2	23.31	23.31	23.94	26.46	30.87	36.54	42.84	50.4	59.85	66.15	73.71	79.38	83.79	88.2	91.35	93.24	93.24	91.98	89.46	86.31	81.27	76.23	70.56	63.63	59.22	51.66	45.99	40.32	36.54	33.39	31.5	30.24	31.5	34.02	37.8	42.84	47.88	56.07	63	69.93
C	x_position (um)		100.8	100.8	101.115	102.06	102.375	102.06	101.115	99.855	98.595	97.335	95.445	92.925	91.665	89.46	88.2	86.625	86.94	87.255	88.515	89.46	89.46	89.145	88.2	87.255	89.775	84.42	82.53	80.64	78.75	77.175	76.86	77.175	77.49	78.12	78.435	78.12	78.12	77.175	76.23	74.34	73.08	71.505	69.93	68.04	66.465	65.205	65.205
	y_position (um)		59.535	57.645	57.33	57.33	56.7	56.385	55.44	55.125	55.44	55.125	55.44	56.385	57.33	58.59	59.535	60.795	61.11	61.74	60.795	60.795	61.11	60.795	61.11	60.48	59.85	60.165	60.795	61.425	62.37	63	63	64.26	64.26	64.26	63.945	63.63	63.315	63	62.37	62.685	62.37	63.315	63.63	63.945	65.52	65.835	66.78
A	x_position (um)		103.32	103.95	102.06	101.43	100.8	100.17	99.54	100.17	99.54	99.54	100.17	101.43	96.39	92.61	90.09	89.46	89.46	90.09	88.2	88.2	87.57	87.57	87.57	87.57	87.57	87.57	87.57	86.31	83.16	81.27	80.64	80.64	79.38	78.75	78.12	77.49	76.86	77.49	76.86	76.23	76.86	76.23	74.34	71.19	69.93	68.67	68.04
	y_position (um)		57.96	56.7	57.96	57.33	57.33	58.59	62.37	61.11	62.37	62.37	64.26	64.89	61.11	60.48	61.11	61.11	60.48	60.48	62.37	63	63.63	66.15	66.78	66.78	67.41	66.78	66.15	64.89	64.26	64.26	64.26	63.63	64.26	64.89	64.26	65.52	67.41	68.67	67.41	67.41	68.67	69.3	66.78	65.52	65.52	66.15	65.52
[truncated: 15 more columns]
