# Supplementary material for: Rolling microswarms along acoustic virtual walls
Source: Nat Commun. 2022 Nov 29;13:7347. doi: 10.1038/s41467-022-35078-8 (PMC9708833; doi:10.1038/s41467-022-35078-8)
Supplement: Supplementary file 10 — Source Data [file 41467_2022_35078_MOESM10_ESM.zip › Supplementary Data/Figure 4e/data.csv]

time (s)	0.161290323	0.322580645	0.483870968	0.64516129	0.806451613	0.967741935	1.129032258	1.290322581	1.451612903	1.612903226	1.774193548	1.935483871	2.096774194	2.258064516	2.419354839	2.580645161	2.741935484	2.903225806	3.064516129	3.225806452	3.387096774	3.548387097	3.709677419	3.870967742	4.032258065	4.193548387	4.35483871	4.516129032	4.677419355	4.838709677	5	5.161290323	5.322580645	5.483870968	5.64516129	5.806451613	5.967741935	6.129032258	6.290322581	6.451612903	6.612903226	6.774193548	6.935483871	7.096774194	7.258064516	7.419354839	7.580645161	7.741935484	7.903225806
l(t) (um)	2.56821663	3.28547153	0.57410812	-0.506232206	-1.504499599	-2.831345884	-7.084348007	-5.919697831	-6.990611567	-7.572796681	-10.0058575	-11.9682239	-6.050654247	-3.669749971	-2.237967979	-2.842057849	-2.586288924	-3.099948756	1.175247331	2.452186755	3.14638757	5.573174882	5.703284851	6.304370819	7.186920516	7.313848936	7.348316227	6.619999685	4.7956729	4.276412927	3.823526569	3.520986025	1.747164456	0.162665835	-0.445085644	-1.940067641	-4.282735123	-5.561300542	-5.072821819	-5.055830576	-7.334877496	-7.622769077	-5.403761139	-3.51649051	-3.29202263	-3.479282495	-2.928995246	0.81839188	0.589381315
[truncated: 13 more columns]
