# Supplementary material for: Rolling microswarms along acoustic virtual walls
Source: Nat Commun. 2022 Nov 29;13:7347. doi: 10.1038/s41467-022-35078-8 (PMC9708833; doi:10.1038/s41467-022-35078-8)
Supplement: Supplementary file 10 — Source Data [file 41467_2022_35078_MOESM10_ESM.zip › Supplementary Data/Supplementary Figure 10/data.csv]

Frame_number	2	3	4	5	6	7	8	9	10	11	12	13	14	15	16	17	18	19	20	21	22	23	24	25	26	27	28	29	30	31	32	33	34	35	36	37	38	39	40	41	42	43	44	45	46	47	48	49	50
Velocity_of_P1 (um)	33.934	39.991	32.978	38.023	38.69	29.496	29.496	28.838	29.496	23.995	25.794	25.794	22.622	32.978	39.508	32.192	37.344	44.244	28.838	35.769	47.99	43.515	47.047	47.3855	47.3855	49.692	50.585	48.652	44.819	39.508	39.508	45.245	40.783	38.023	33.745	38.525	29.496	32.192	25.293	33.745	27.241	28.838	26.04	28.838	35.769	28.615	37.344	30.561	35.229
x_component_of_Velocity_of_P1 (um)	6.334142355	17.8845189	19.94600613	28.3763913	33.80301018	27.8910895	29.24987409	28.77163249	28.43648977	21.77962604	20.87127787	17.21388644	12.13065821	10.42855927	2.814828451	-4.639218232	-13.1123538	-25.29007442	-19.84071759	-29.54596984	-45.33886981	-43.25919508	-46.7483912	-47.12264948	-37.9084	-35.81092485	-28.38079003	-18.45629583	-9.107958379	-0.76700105	7.748156267	17.8768023	23.93829847	27.99738132	28.63461247	36.46968763	29.11817113	32.15183529	24.7022685	30.25011715	21.9174025	19.21226045	13.70627416	10.25400923	3.668084865	-1.978471769	-11.2454498	-14.27120669	-22.98234623
y_component_of_Velocity_of_P1 (um)	-33.33759134	-35.7690378	-26.2622414	-25.30867333	-18.82213067	-9.596934021	-3.802483632	1.955353664	7.8345431	10.07014968	15.15652322	19.20969936	19.0945546	31.2856778	39.40759831	31.85596519	34.96627681	36.30349393	20.9278802	20.16077942	15.72981197	4.711397484	-5.292270702	-4.984126388	-28.4313	-34.45101631	-41.87329677	-45.01535569	-43.88379946	-39.50055409	-38.74078134	-41.56356535	-33.01834271	-25.72732338	-17.85452307	-12.41521281	-4.705967052	1.607591765	5.434499069	14.9551141	16.17713042	21.5062617	22.14090442	26.95339568	35.58042319	28.54652123	35.61059105	27.02419991	26.70007871
Velocity_of_P2 (um)	54.717	41.867	27.241	40.783	43.662	43.22	44.244	42.923	43.072	45.245	55.988	43.072	48.123	47.99	55.529	35.948	45.245	40.783	35.41	38.023	43.22	33.934	35.769	32.978	31.993	27.937	31.993	29.496	32.39	39.346	25.039	44.244	36.827	38.69	38.69	39.991	40.783	43.515	47.047	45.245	47.99	43.072	40.468	51.214	41.867	39.346	40.783	43.22	40.468
x_component_of_Velocity_of_P2 (um)	-16.20163646	-19.04699403	-15.70942699	-30.74111324	-38.70239713	-41.80242585	-44.19093817	-42.45732046	-40.65386713	-38.72197447	-39.84408135	-25.64737586	-20.27809043	-11.63928465	0.514135368	5.966723464	17.7159134	23.19254984	25.38396198	31.63704834	40.46814705	33.48103527	35.70727605	31.83792028	29.98211358	22.1237035	20.4814195	13.89581362	8.467247259	0.778976002	-2.925587998	-17.16919391	-20.92475954	-28.45824012	-33.37778446	-37.93879377	-40.58456071	-43.2736194	-44.44796432	-39.28366097	-35.26321731	-26.16409103	-18.69356206	-12.1915981	-3.180648212	5.022900344	13.01870315	22.8677578	27.55250332
y_component_of_Velocity_of_P2 (um)	52.26334342	37.28347767	22.25502156	26.79994488	20.21125183	10.97841487	2.166222459	-6.305542643	-14.22885349	-23.40339116	-39.33325979	-34.60360235	-43.64197724	-46.55713858	-55.52661979	-35.44935705	-41.63239649	-33.54636673	-24.68851097	-21.09136556	-15.17555515	-5.525996113	2.100428003	8.596238477	11.16355293	17.05924126	24.5777034	26.01769359	31.26368219	39.33828812	24.86749798	40.77683554	30.30482416	26.21153695	19.56628744	12.64626459	4.018273338	-4.577017437	-15.42072232	-22.44780627	-32.55066213	-34.21458058	-35.89163916	-49.74172023	-41.74600778	-39.02407191	-38.64927499	-36.67470591	-29.63981418
[truncated: 12 more columns]
