# Supplementary material for: Rolling microswarms along acoustic virtual walls
Source: Nat Commun. 2022 Nov 29;13:7347. doi: 10.1038/s41467-022-35078-8 (PMC9708833; doi:10.1038/s41467-022-35078-8)
Supplement: Supplementary file 10 — Source Data [file 41467_2022_35078_MOESM10_ESM.zip › Supplementary Data/Supplementary Figure 11a/data.csv]

Distance_to_node (¦Ë)	-0.25	-0.249	-0.248	-0.247	-0.246	-0.245	-0.244	-0.243	-0.242	-0.241	-0.24	-0.239	-0.238	-0.237	-0.236	-0.235	-0.234	-0.233	-0.232	-0.231	-0.23	-0.229	-0.228	-0.227	-0.226	-0.225	-0.224	-0.223	-0.222	-0.221	-0.22	-0.219	-0.218	-0.217	-0.216	-0.215	-0.214	-0.213	-0.212	-0.211	-0.21	-0.209	-0.208	-0.207	-0.206	-0.205	-0.204	-0.203	-0.202
ARF£¨pN£©of 10 Vpp	0	0.00671384	0.01342662	0.02013728	0.02684476	0.033548001	0.040245944	0.046937532	0.053621708	0.060297417	0.066963603	0.073619216	0.080263203	0.086894516	0.093512107	0.100114931	0.106701946	0.113272112	0.11982439	0.126357747	0.132871151	0.139363573	0.145833987	0.152281373	0.158704712	0.165102989	0.171475195	0.177820322	0.18413737	0.190425341	0.196683241	0.202910083	0.209104882	0.215266662	0.221394448	0.227487274	0.233544177	0.2395642	0.245546394	0.251489813	0.257393519	0.263256579	0.269078068	0.274857067	0.280592662	0.286283949	0.291930028	0.297530008	0.303083004
ARF£¨pN£©of 20 Vpp	0	0.026855361	0.053706481	0.080549121	0.107379041	0.134192004	0.160983777	0.187750129	0.214486833	0.241189667	0.267854414	0.294476864	0.321052812	0.347578063	0.374048427	0.400459725	0.426807785	0.453088447	0.479297562	0.505430989	0.531484604	0.557454291	0.583335949	0.609125492	0.634818846	0.660411956	0.685900779	0.71128129	0.736549482	0.761701363	0.786732964	0.81164033	0.836419529	0.861066647	0.885577793	0.909949096	0.934176708	0.958256802	0.982185576	1.005959252	1.029574075	1.053026317	1.076312273	1.099428267	1.122370649	1.145135796	1.167720112	1.190120032	1.212332018
ARF£¨pN£©of 30 Vpp	0	0.060424563	0.120839583	0.181235522	0.241602842	0.30193201	0.362213499	0.42243779	0.482595374	0.54267675	0.602672431	0.662572944	0.722368828	0.782050642	0.841608961	0.90103438	0.960317516	1.019449006	1.078419514	1.137219726	1.195840358	1.254272154	1.312505885	1.370532356	1.428342404	1.485926901	1.543276752	1.600382902	1.657236333	1.713828068	1.770149169	1.826190743	1.88194394	1.937399956	1.992550035	2.047385466	2.101897592	2.156077804	2.209917546	2.263408317	2.316541669	2.369309213	2.421702615	2.473713602	2.525333961	2.57655554	2.627370252	2.677770071	2.727747039
Acoustic_pressure£¨MPa£©of 10 Vpp	0.5	0.49999013	0.499960522	0.499911176	0.499842095	0.49975328	0.499644736	0.499516467	0.499368478	0.499200775	0.499013364	0.498806253	0.49857945	0.498332964	0.498066805	0.497780982	0.497475508	0.497150395	0.496805655	0.496441302	0.496057351	0.495653816	0.495230713	0.494788059	0.494325872	0.49384417	0.493342972	0.492822298	0.492282167	0.491722602	0.491143625	0.490545259	0.489927526	0.489290452	0.488634062	0.487958381	0.487263436	0.486549255	0.485815866	0.485063298	0.484291581	0.483500744	0.482690819	0.481861839	0.481013836	0.480146843	0.479260895	0.478356026	0.477432272
Acoustic_pressure£¨MPa£©of 20 Vpp	1	0.999980261	0.999921044	0.999822352	0.999684189	0.99950656	0.999289473	0.999032935	0.998736957	0.99840155	0.998026728	0.997612506	0.9971589	0.996665928	0.996133609	0.995561965	0.994951017	0.99430079	0.993611311	0.992882605	0.992114701	0.991307631	0.990461426	0.989576119	0.988651745	0.987688341	0.986685944	0.985644595	0.984564335	0.983445205	0.982287251	0.981090517	0.979855052	0.978580904	0.977268124	0.975916762	0.974526873	0.973098511	0.971631733	0.970126596	0.968583161	0.967001488	0.965381639	0.963723678	0.962027672	0.960293686	0.958521789	0.956712052	0.954864545
Acoustic_pressure£¨MPa£©of 30 Vpp	1.5	1.499970391	1.499881566	1.499733529	1.499526284	1.499259841	1.498934209	1.498549402	1.498105435	1.497602325	1.497040093	1.49641876	1.49573835	1.494998892	1.494200414	1.493342947	1.492426525	1.491451186	1.490416966	1.489323907	1.488172052	1.486961447	1.485692139	1.484364178	1.482977617	1.481532511	1.480028916	1.478466893	1.476846502	1.475167807	1.473430876	1.471635776	1.469782579	1.467871356	1.465902185	1.463875143	1.461790309	1.459647766	1.457447599	1.455189895	1.452874742	1.450502232	1.448072458	1.445585517	1.443041507	1.440440529	1.437782684	1.435068077	1.432296817
[truncated: 452 more columns]
