# Supplementary material for: Rolling microswarms along acoustic virtual walls
Source: Nat Commun. 2022 Nov 29;13:7347. doi: 10.1038/s41467-022-35078-8 (PMC9708833; doi:10.1038/s41467-022-35078-8)
Supplement: Supplementary file 10 — Source Data [file 41467_2022_35078_MOESM10_ESM.zip › Supplementary Data/Supplementary Figure 12b and 12c/data.csv]

Time (s)	0.15625	0.3125	0.46875	0.625	0.78125	0.9375	1.09375	1.25	1.40625	1.5625	1.71875	1.875	2.03125	2.1875	2.34375	2.5	2.65625	2.8125	2.96875	3.125	3.28125	3.4375	3.59375	3.75	3.90625	4.0625	4.21875	4.375	4.53125	4.6875	4.84375	5	5.15625	5.3125	5.46875	5.625	5.78125	5.9375	6.09375	6.25	6.40625	6.5625	6.71875	6.875	7.03125	7.1875	7.34375	7.5	7.65625
Legnth (um)	17.64	18.5395631	19.54015865	18.69943582	18.27	18.17197843	18.13918686	18.5395631	18.28085884	18.65693705	18.61434125	18.69943582	18.27	18.17197843	18.04045454	17.91904294	18.31339674	18.04045454	18.04045454	18.01844055	17.84135085	17.50447943	17.13785284	17.11467791	17.68494275	18.34587692	18.04045454	19.40768147	19.16070197	18.91049708	18.95242729	19.0672599	18.99426492	19.12960533	18.69943582	18.27	18.01844055	18.31339674	18.18289581	18.9	19.27429376	19.19174823	19.23306528	18.73124662	18.01844055	18.87898832	18.7947067	18.94195344	18.94195344
Dsiatance l(t) (um)	0.623944546	-0.227350911	-0.096010327	0.193019542	0.445338039	0.260366007	0	-0.058686973	0.005429421	0	0.286943353	0.263728696	0.225454557	0	0.567890315	0.673165216	0.314226994	0	0	0.440293857	-0.033306931	0	0	-0.285132418	0	0	0	-0.257333895	-0.220149002	-0.161284097	-0.119660471	0	-0.036497487	0.199179353	0.263728696	0.225454557	0.440293857	0.136471098	0.071220635	0	0.616919611	0.575646844	0.530543425	0.456077868	0.440293857	0.41926689	0.377126081	0.020976718	-0.06265323
[truncated: 15 more columns]
