# Supplementary material for: Rolling microswarms along acoustic virtual walls
Source: Nat Commun. 2022 Nov 29;13:7347. doi: 10.1038/s41467-022-35078-8 (PMC9708833; doi:10.1038/s41467-022-35078-8)
Supplement: Supplementary file 10 — Source Data [file 41467_2022_35078_MOESM10_ESM.zip › Supplementary Data/Supplementary Figure 13/data.csv]

Time (s)	0.153846154	0.307692308	0.461538462	0.615384615	0.769230769	0.923076923	1.076923077	1.230769231	1.384615385	1.538461538	1.692307692	1.846153846	2	2.153846154	2.307692308	2.461538462	2.615384615	2.769230769	2.923076923	3.076923077	3.230769231	3.384615385	3.538461538	3.692307692	3.846153846	4
Dsiatance l(t) (um)	-0.977074518	-0.986915562	-0.774137412	0.342885048	0.00E+00	0.041065286	0.688531655	1.217152237	2.401784377	1.291144389	2.388964595	1.328185064	-0.161151449	0.112755253	-0.190622817	-0.905448669	-0.605742824	-1.336431816	4.52E-02	-0.123414962	1.094056743	1.332782721	1.394687971	1.959414644	1.034373165	-0.037040675
