# Supplementary material for: Rolling microswarms along acoustic virtual walls
Source: Nat Commun. 2022 Nov 29;13:7347. doi: 10.1038/s41467-022-35078-8 (PMC9708833; doi:10.1038/s41467-022-35078-8)
Supplement: Supplementary file 10 — Source Data [file 41467_2022_35078_MOESM10_ESM.zip › Supplementary Data/Supplementary Figure 14/data.csv]

20Vpp	Legnth (um)	20.125	26.25	28.875	34.125	42	48.125	49.875	59.5	64.75
	Dsiatance l(t) (um)	2.625	3.0625	5.25	4.375	7.875	9.625	11.375	15.75	17.5
10Vpp	Legnth (um)	27.125	37.625	42	50.75	57.75	60.375	63	64.75	73.5
	Dsiatance l(t) (um)	2.1875	4.8125	6.125	8.75	11.375	13.5625	12.25	13.125	14.875
