# Supplementary material for: Rolling microswarms along acoustic virtual walls
Source: Nat Commun. 2022 Nov 29;13:7347. doi: 10.1038/s41467-022-35078-8 (PMC9708833; doi:10.1038/s41467-022-35078-8)
Supplement: Supplementary file 10 — Source Data [file 41467_2022_35078_MOESM10_ESM.zip › Supplementary Data/Supplementary Figure 15b/data.csv]

Number_of_frame	1	5	10	15	20	25	30	35	40	45	50	55	60	65	70	75	76	77	78	79	80	81	82	83	84	85	86	87	88	89	90	91	92	93	94	95	96	97	98	99	100	101	102	103	104	105	106	107	108
Microchain_translational_velocity (um/s)	10.08	10.08	10.904	10.279	11.69	11.69	9.74	9.496	10.08	10.312	10.856	11.755	11	10.255	10.64	10.933	14.255	22.54	31.876	61.314	92.933	80.64	51.398	36.344	30.24	31.876	30.16	31.876	31.876	20.16	22.54	20.32	22.54	28.511	20.16	28.511	20.16	20.16	21.561	20.24	22.54	20.16	14.255	10.08	10.08	11.32	10.08	11.16	10.08
[truncated: 84 more columns]
