# Supplementary material for: Rolling microswarms along acoustic virtual walls
Source: Nat Commun. 2022 Nov 29;13:7347. doi: 10.1038/s41467-022-35078-8 (PMC9708833; doi:10.1038/s41467-022-35078-8)
Supplement: Supplementary file 10 — Source Data [file 41467_2022_35078_MOESM10_ESM.zip › Supplementary Data/Supplementary Figure 16b/data.csv]

Magnetic_rotational_frequency (Hz)	1	2	10	20	30	40	50	55	60	65	70	75
Micropartilce_translational_velocity (um/s)	1.981947417	2.282008417	4.957945083	7.75563425	9.65418775	10.99660725	7.935121	6.559972333	5.867685	5.664109583	5.066213167	5.297542917
st.d.	0.445041441	0.070520593	0.948924504	0.994977614	1.590233838	0.711936305	0.582028601	0.674078615	1.202911889	0.147054502	0.584801629	0.91756137
