# Supplementary material for: Rolling microswarms along acoustic virtual walls
Source: Nat Commun. 2022 Nov 29;13:7347. doi: 10.1038/s41467-022-35078-8 (PMC9708833; doi:10.1038/s41467-022-35078-8)
Supplement: Supplementary file 10 — Source Data [file 41467_2022_35078_MOESM10_ESM.zip › Supplementary Data/Supplementary Figure 2e/data.csv]

Amount_of_magnets	x (mm)	-20	-19.99	-19.98	-19.97	-19.96	-19.95	-19.94	-19.93	-19.92	-19.91	-19.9	-19.89	-19.88	-19.87	-19.86	-19.85	-19.84	-19.83	-19.82	-19.81	-19.8	-19.79	-19.78	-19.77	-19.76	-19.75	-19.74	-19.73	-19.72	-19.71	-19.7	-19.69	-19.68	-19.67	-19.66	-19.65	-19.64	-19.63	-19.62	-19.61	-19.6	-19.59	-19.58	-19.57	-19.56	-19.55	-19.54	-19.53
2	B (mT)	510.2731002	509.342266	508.409927	507.4761052	506.5408223	505.6041002	504.6659607	503.7264255	502.7855166	501.8432557	500.8996644	499.9547646	499.0085781	498.0611263	497.1124312	496.1625143	495.2113973	494.2591017	493.3056492	492.3510614	491.3953597	490.4385656	489.4807007	488.5217864	487.5618441	486.6008952	485.638961	484.6760629	483.7122221	482.7474599	481.7817975	480.8152559	479.8478565	478.8796202	477.9105681	476.9407212	475.9701005	474.9987268	474.026621	473.053804	472.0802965	471.1061193	470.131293	469.1558382	468.1797756	467.2031256	466.2259087	465.2481453
4	B (mT)	645.9742832	644.664259	643.353945	642.0433596	640.7325208	639.4214469	638.110156	636.7986663	635.4869961	634.1751634	632.8631864	631.5510832	630.238872	628.9265708	627.6141978	626.3017709	624.9893083	623.6768281	622.3643481	621.0518865	619.7394611	618.42709	617.114791	615.8025822	614.4904812	613.1785061	611.8666746	610.5550045	609.2435136	607.9322196	606.6211403	605.3102932	603.9996961	602.6893666	601.3793221	600.0695803	598.7601586	597.4510746	596.1423455	594.8339889	593.526022	592.2184621	590.9113265	589.6046324	588.2983969	586.9926373	585.6873705	584.3826136
8	B (mT)	701.5754748	700.1579313	698.7403778	697.3228315	695.9053099	694.4878302	693.0704098	691.6530659	690.235816	688.8186773	687.4016671	685.9848026	684.5681013	683.1515803	681.7352568	680.3191482	678.9032716	677.4876443	676.0722835	674.6572063	673.2424298	671.8279713	670.4138478	669.0000765	667.5866744	666.1736585	664.7610458	663.3488535	661.9370984	660.5257975	659.1149677	657.7046259	656.2947889	654.8854736	653.4766968	652.0684751	650.6608254	649.2537643	647.8473085	646.4414746	645.0362792	643.6317388	642.2278698	640.8246888	639.4222122	638.0204563	636.6194375	635.219172
12	B (mT)	713.9338178	712.5024438	711.0710826	709.6397516	708.208468	706.7772492	705.3461124	703.9150748	702.4841538	701.0533667	699.6227305	698.1922627	696.7619805	695.331901	693.9020414	692.472419	691.043051	689.6139545	688.1851466	686.7566446	685.3284654	683.9006262	682.4731441	681.0460362	679.6193193	678.1930107	676.7671271	675.3416857	673.9167032	672.4921967	671.068183	669.6446789	668.2217013	666.7992669	665.3773925	663.9560947	662.5353904	661.115296	659.6958283	658.2770038	656.858839	655.4413505	654.0245546	652.6084678	651.1931065	649.778487	648.3646256	646.9515385
16	B (mT)	718.5978565	717.1630055	715.7281717	714.2933722	712.8586245	711.4239458	709.9893534	708.5548645	707.1204964	705.6862663	704.2521916	702.8182893	701.3845769	699.9510714	698.5177901	697.0847502	695.6519688	694.2194631	692.7872503	691.3553474	689.9237716	688.49254	687.0616696	685.6311775	684.2010807	682.7713962	681.342141	679.913332	678.4849862	677.0571204	675.6297515	674.2028963	672.7765717	671.3507945	669.9255813	668.5009489	667.0769139	665.6534931	664.230703	662.8085601	661.387081	659.9662822	658.5461801	657.1267912	655.7081318	654.2902183	652.8730668	651.4566937
[truncated: 3,953 more columns]
