# Supplementary material for: Rolling microswarms along acoustic virtual walls
Source: Nat Commun. 2022 Nov 29;13:7347. doi: 10.1038/s41467-022-35078-8 (PMC9708833; doi:10.1038/s41467-022-35078-8)
Supplement: Supplementary file 10 — Source Data [file 41467_2022_35078_MOESM10_ESM.zip › Supplementary Data/Supplementary Figure 2f/data.csv]

Number_of_magnets	0	1	2	3	4	5	6	7	8	9	10	11	12	13	14	15	16	17	18	19	20
B (mT)	0	15.03097279	23.40205011	28.52207066	31.87494226	34.18737772	35.84835369	37.0810171	38.02069166	38.75325891	39.33532755	39.8054271	40.19051281	40.50989716	40.77770841	41.00447403	41.19816777	41.36491811	41.50949769	41.63566782	41.74642504
