# Supplementary material for: Rolling microswarms along acoustic virtual walls
Source: Nat Commun. 2022 Nov 29;13:7347. doi: 10.1038/s41467-022-35078-8 (PMC9708833; doi:10.1038/s41467-022-35078-8)
Supplement: Supplementary file 10 — Source Data [file 41467_2022_35078_MOESM10_ESM.zip › Supplementary Data/Supplementary Figure 5/data.csv]

Magnetic_rotational_speed (rpm)	0	6	12	18	24	30	36
Microchain_angle_velocity (rpm)	0	6.0393	12.1486	18.1742	24.5519	30.173	36.5959
	0	6.0642	12.1941	17.8313	24.5519	30.4873	37.0684
	0	6.0577	12.2201	18.2959	23.931	29.8421	36.5195
	0	6.0385	11.9644	18	24.6439	29.8504	36.6972
St.d.of microchain_angle_velocity	0	0.0854	0.3277	0.159	0.4472	0.7053	0.8355
	0	0.0229	0.0927	0.154	0.4472	0.3607	0.6679
	0	0.0144	0.0593	0.3558	0.4582	3.97E-15	0.7877
	0	0.0351	0.1863	0	0.2323	0.5558	0.0663
