# Supplementary material for: Rolling microswarms along acoustic virtual walls
Source: Nat Commun. 2022 Nov 29;13:7347. doi: 10.1038/s41467-022-35078-8 (PMC9708833; doi:10.1038/s41467-022-35078-8)
Supplement: Supplementary file 10 — Source Data [file 41467_2022_35078_MOESM10_ESM.zip › Supplementary Data/Supplementary Figure 6a/data.csv]

	Magnetic_rotational_speed (rpm)	6	12	18	24	30	36
1.55 MHZ	Microchain_translational_velocity (um/s)	2.5556	7.82	9.9667	4.8044	7.6667	9.66
	St.d.	0.1596	2.3804	2.9574	0.7718	2.6558	3.7653
4 MHz	Microchain_translational_velocity (um/s)	5.7464	15.5083	10.1773	9.6927	15.2702	17.4468
	St.d.	2.9207	1.7294	5.6194	3.8373	4.1378	3.5248
