# Supplementary material for: Rolling microswarms along acoustic virtual walls
Source: Nat Commun. 2022 Nov 29;13:7347. doi: 10.1038/s41467-022-35078-8 (PMC9708833; doi:10.1038/s41467-022-35078-8)
Supplement: Supplementary file 10 — Source Data [file 41467_2022_35078_MOESM10_ESM.zip › Supplementary Data/Supplementary Figure 6b/data.csv]

	Acoustic_voltage (Vpp)	5	10	15	20	25	30
20mT	Microchain_translational_velocity (um/s)	6.1333	6.7722	10.0944	6.3889	8.9444	6.6444
	St.d.	1.3279	0.5856	0.8853	1.4513	0.5856	1.5959
32mT	Microchain_translational_velocity (um/s)	11.2444	14.5833	13.4	17.7611	22.4889	19.9333
	St.d.	3.7754	1.5959	2.6833	2.2461	3.0426	2.7731
